# Supplementary material for: Photocatalytic Properties of ZnO:Al/MAPbI3/Fe2O3 Heterostructure: First-Principles Calculations
Source: Int J Mol Sci. 2023 Mar 2;24(5):4856. doi: 10.3390/ijms24054856 (PMC10002523; doi:10.3390/ijms24054856)
Supplement: Supplementary file 1 [file ijms-24-04856-s001.zip]

Archive with 1 entries (1 files):
- ijms-2170210-supplementary.pdf
